# Supplementary material for: Graphene Bridge for Photocatalytic Hydrogen Evolution with Gold Nanocluster Co-Catalysts
Source: Nanomaterials (Basel). 2022 Oct 17;12(20):3638. doi: 10.3390/nano12203638 (PMC9612079; doi:10.3390/nano12203638)
Supplement: Supplementary file 1 [file nanomaterials-12-03638-s001.zip]

Archive with 1 entries (1 files):
- nanomaterials-1950380-supplementary.pdf
